# Supplementary material for: Leveraging SARS-CoV-2 Main Protease (Mpro) for COVID-19 Mitigation with Selenium-Based Inhibitors
Source: Int J Mol Sci. 2024 Jan 12;25(2):971. doi: 10.3390/ijms25020971 (PMC10815619; doi:10.3390/ijms25020971)
Supplement: Supplementary file 1 [file ijms-25-00971-s001.zip]

Archive with 1 entries (1 files):
- ijms-2788015-Supplementary Material.pdf
